# Supplementary material for: Subjective and objective effects of anxiety and fatigue on social function in patients with enterostomy and their family caregivers
Source: PLoS One. 2024 Nov 8;19(11):e0309991. doi: 10.1371/journal.pone.0309991 (PMC11548842; doi:10.1371/journal.pone.0309991)
Supplement: S1 Raw data — (ZIP) [file pone.0309991.s001.zip]

Archive with 7 entries (6 files):
- Raw  Data  Description/Raw  Data  Description.docx
- Raw  Data  Description/1.sav
- Raw  Data  Description/2.sav
- Raw  Data  Description/3.sav
- Raw  Data  Description/4.sav
- Raw  Data  Description/5.sav
- Raw  Data  Description/
